# Supplementary material for: Inapparent Tick-Borne Orthoflavivirus Infection in Macaca fascicularis: A Model for Antiviral Drug and Vaccine Research
Source: Vaccines (Basel). 2023 Nov 25;11(12):1754. doi: 10.3390/vaccines11121754 (PMC10747564; doi:10.3390/vaccines11121754)
Supplement: Supplementary file 1 [file vaccines-11-01754-s001.zip]

Archive with 1 entries (1 files):
- vaccines-2665728-supplementary.pdf
